# Supplementary material for: Hsa_circ_0006692 Promotes Lung Cancer Progression via miR-205-5p/CDK19 Axis
Source: Genes (Basel). 2022 May 10;13(5):846. doi: 10.3390/genes13050846 (PMC9141027; doi:10.3390/genes13050846)
Supplement: Supplementary file 1 [file genes-13-00846-s001.zip]

Archive with 1 entries (1 files):
- genes-1701796-supplementary.pdf
